# Supplementary material for: How Sure Can We Be about ML Methods-Based Evaluation of Compound Activity: Incorporation of Information about Prediction Uncertainty Using Deep Learning Techniques
Source: Molecules. 2020 Mar 23;25(6):1452. doi: 10.3390/molecules25061452 (PMC7144469; doi:10.3390/molecules25061452)
Supplement: Supplementary file 1 [file molecules-25-01452-s001.zip]

Archive with 6 entries (6 files):
- Supp_Info_for_submission/FileS1.pdf
- Supp_Info_for_submission/FileS2.pdf
- Supp_Info_for_submission/FileS3.pdf
- Supp_Info_for_submission/FileS4.pdf
- Supp_Info_for_submission/FileS5.pdf
- Supp_Info_for_submission/FileS6.pdf
